# Supplementary material for: Cytokines in the Immune Microenvironment Change the Glycosylation of IgG by Regulating Intracellular Glycosyltransferases
Source: Front Immunol. 2022 Jan 24;12:724379. doi: 10.3389/fimmu.2021.724379 (PMC8818798; doi:10.3389/fimmu.2021.724379)
Supplement: Supplementary file 4 [file Table_1.xlsx]

## Sheet: Sheet1
Table S1.The glycanform specificity of Lectins in lectin microarray
Gly	No	Sign	Preferred Surgar specificity	name	Inhibitor or Eluting Sugar
Fuc	1	LTL	αFuc	Lotus tetragonolobus lectin	L-Fuc
	2	PSA	αMan,αGlc	Pisum sativum agglutinin	MeαMan+MeαGlc
	3	LCA	α-D-mannose and α-D-glucose. Fucose linked a(1,6) to core GlcNAc of N-linked glycopeptides to determine lectin activity	Lens Culinaris Agglutinin	MeαMan+ MeαGlc
	4	UEA I	αFuc	Ulex europaeus agglutinin I	L-Fuc
	5	AAL	Fucα6GlcNAc	Aleuria aurantia lectin	L-Fuc
	6	LAL	Best inhibitor is alpha-Me-L-Fucose among monosaccharides	Laburnum anagyroides Lectin (Gold Chain)	Fuc alpha(1-2) Gal beta(1-4)Glu and Fuc alpha(1-2) Ga beta(1-4) Glc beta(1-6) GalNAc beta(1- 3)Gal]
	7	TL	N-Acetylgalactosamine, Galactose, Fucose	Tulipa sp. Lectin (Tulip)	Not inhibited by simple sugars. Fetuin, asialofetuin and thyroglobulin will inhibit agglutination
Sia	8	MAA	Sialic acid α(2,3) Galactose	Maackia amurensis Lectin	Not inhibited by simple sugars at < 50mM. Lactose and Sialic acid
	9	SNA,EBL	Neu5Acα6Gal/GalNAc	Sambucus nigra lectin	Lactose in buffered saline & acetic acid
	10	SSA	NeuAc	Salvia sclarea
	11	MAL II	Neu5Acα3Galβ4GalNAc	Maackia amurensis lectin II	Human Glycophorin
	12	SNA-I	alpha 2,6 linked sialic acid residues	Sambucus nigra (Elderberry Bark)	500mM lactose in buffered saline followed by 500mM lactose in acetic acid
Man	13	NPL,NPA	αMan	Narcissus pseudonarcissus (daffodil) lectin	MeαMan
	14	ConA	αMan,αGlc	Con A Lectin	MeαMan+MeαGlc
	15	GNL	αMan	Galanthus nivalis (snowdrop) lectin	MeαMan
	16	HHL,AL	αMan	Hippeastrum hybrid lectin	MeαMan
	17	CALSEPA	Maltose=Mannose>>Glucose	Calystega sepiem Lectin (Hedge Bindweed Rhizomes)	Methyl alpha-mannopyranoside (best inhibitor) > methyl alpha-glucoside > alpha-glucosides or alpha-glucoside modified at 2-position
	18	AMA	Man	Arum maculatum Lectin (Lords and Ladies）	Asialoglycoproteins containing N-acetyllactosamine> N-acetyllactosamine
	19	MNA-M	Man	Morniga M Lectin (black elderberry)	Mannose
	20	VFA	Man	Vicia fava Lectin (Fava Bean)	Mannose>Glucose>GlcNAc
	21	VVA mannose	Man	Vicia villosa Lectin (Hairy Vetch, Mannose Specific)	Mannose
	22	ASA	Man	Allium sativum Lectin (Garlic)	α(1, 3)-linked mannosyl units
GlcNAc	23	GSL II, BSL II	α or β GlcNAc	Griffonia (Bandeiraea) simplicifolia lectin II	Chitin hydrolysate or GlcNAc
	24	LEL, TL	(GlcNAc) 2-4	Lycopersicon esculentum lectin	Chitin hydrolysate
	25	STL, PL	(GlcNAc) 2-4	Solanum tuberosum lectin	Chitin hydrolysate
	26	UDA	GlcNAc	Urtica dioica Lectin (Stinging Nettle)	Oligomers of β(1,4)-linked N-Acetylglucosamine
	27	PWM,PWA	GlcNAc (β1,4) GlcNAc oligomers & [Gal-(β1,4) GlcNAc]2	Phytolacca americana Lectin (Pokeweed)	Oligomers ofβ(1,4)-linked N-Acetylglucosamine
	28	WGA	(GlcNAc-β-(1,4) GlcNAc)1-4>β GlcNAc>Neu5Ac	Triticum vulgare Lectin (Wheat Germ)	GlcNAcβ(1,4)GlcNAcβ(1,4)GlcNAc>GlcNAcβ(1,4)GlcNAc>GlcNAc>>Sialic acid>>GalNAc
	29	DSL	(GlcNAc)2-4	Datura stramonium lectin	Chitin hydrolysate
GalNAc	30	HPA	GalNAc	Helix pomation Lectin (Snail)	α N-Acetylgalactosamine > β N-Acetylglucosamine
	31	VVL, VVA	GalNAc	Vicia villosa lectin	GalNAc
	32	DBA	αGalNAc	Dolichos biflorus agglutinin	GalNAc
	33	SBA	α and β N-acetylgalactosamine > α and β galactose	Glycine max Lectin (Soybean)	terminal a α- and β-N-acetylgalactosamine > galactose
	34	PTL I,WBA I	GalNAc, Gal	Psophocarpus tetragonolobus lectin I	GalNAc
	35	WFA,WFL	GalNAc	Wisteria floribunda lectin	GalNAc , acetic acid
	36	CSA	GalNAc	Cytisus sessilifolius Lectin (Portugal Broom)	GalNAc>> Lactose, Melibiose > Galactose
	37	Black bean crude	GalNAc>lactose>melibiose, galactose, sialic acid	Phaseolus vulgaris sp. Lectin	N-Acetyl-D-galactosamine>>lactose>melibiose, galactose, sialic acid
	38	GSL-IA4	α-GalNAc	Pure Griffonia simplicifolia Lectin	N-Acetylgalactosamine > Gal α(1,3) Gal=Methyl-α-Galactoside > Galactose > Methyl-β-Galactoside
	39	IRA	N-Acetyl-D-Galactosamine	lris hybrid Lectin (Dutch Iris)	N-Acetyl-D-Galactosamine
	40	IAA	GalNAc	Iberis amara Lectin	Nominally, N-Acetylgalactosamine, but not inhibited by simple sugar
	41	HMA	αGalNAc, αFuc，Neu5Ac	Homarus americanus Lectin (Lobster)	N-Acetylneuraminic acid, N-Acetylgalactosamine
Gal	42	GHA	Gal, methyl alpha-D-galactopyranoside, GalNAc	Glechoma hederacea Lectin (ground ivy)	GalNAc
	43	MNA-G	Gal	Morniga G Lectin (black elderberry）	Galactose
	44	RCA I,RCA120	Gal	Ricinus communis agglutinin I	Gal or Lactose
	45	GSL I-B4 , BSL I-B4	αGal	GSL I - isolectin B4	Gal or Rafﬁnose
	46	EEL	Galα3Gal	Euonymus europaeus lectin	Lactose
	47	PNA	Terminal beta galactose	Arachis hypogaea Lectin (Peanut)	Lactose >β-galactose
Galβ3GalNAc	48	BPL	Galβ3GalNAc	Bauhinia Purpurea Lectin	100 mM lactose
	49	ABA	Gal (β1,3)GalNAc	Agaricus bisporus Lectin (Mushroom)	beta-D-Galactose (nominally). The lectin recognizes the structure Gal-GalNAc-serine (or threonine)
	50	Jacalin，AIA	Galβ3GalNAc	Jacalin	Gal or Melibiose
	51	ACL,ACA	Galβ3GalNAc	Amaranthus caudatus lectin	desialyzed fetuin
	52	MPL	Galβ3GalNAc	Maclura pomifera lectin	Gal
Galβ4GlcNAc	53	PHA-L	Galβ4GlcNAcβ6(GlcNAcβ2Manα3)Manα3	Phaseolus vulgaris Leucoagglutinin	bovine thyroglobulin, acetic acid
	54	PHA-E	Galβ4GlcNAcβ2Manα6(GlcNAcβ4) (GlcNAcβ4Manα3) Manβ4	Phaseolus vulgaris Erythroagglutinin	bovine thyroglobulin, acetic acid
	55	ECL	Gal β(1,4)GlcNAc	Erythrina cristagalli Lectin	N-acetyllactosamine > lactose > N-acetylgalactosamine > galactose
	56	MAL I	Galβ4GlcNAc	Maackia amurensis lectin I	Lactose
The lectin carbohydrate specificities were summarized from 5 different references: 1, The database of CFG; 2, Hsu et. al. A lectin microarray approach for the rapid analysis of bacterial glycans. Nat Protocols. 2006;1:543–9.; 3, Wearne et. al. Use of lectins for probing differentiated human embryonic stem cells for carbohydrates. Glycobiology. 2006; 16:981–990.; 4, The lectin carbohydrate specifi…
